# Supplementary material for: A Novel Real Time PCR Method for the Detection and Quantification of Didymella pinodella in Symptomatic and Asymptomatic Plant Hosts
Source: J Fungi (Basel). 2021 Dec 31;8(1):41. doi: 10.3390/jof8010041 (PMC8780382; doi:10.3390/jof8010041)
Supplement: Supplementary file 1 [file jof-08-00041-s001.zip]

Archive with 2 entries (2 files):
- Figure S1_Sisic.tiff
- Sisic et al_Supplementary material.xlsx
