# Supplementary material for: A Novel Real Time PCR Method for the Detection and Quantification of Didymella pinodella in Symptomatic and Asymptomatic Plant Hosts
Source: J Fungi (Basel). 2021 Dec 31;8(1):41. doi: 10.3390/jof8010041 (PMC8780382; doi:10.3390/jof8010041)
Supplement: Supplementary file 1 [file jof-08-00041-s001.zip › Sisic et al_Supplementary material.xlsx]

## Sheet: Table S1
Table S1. Candidate primer pairs designed in silico and tested for specificity in the initial SYBR green assays on a 3 isolates/ 3 species exclusion panel. Highlighted in red are single nucleotide polymorphs of the target primer and probe sequence and the two closely related Didymella spp.
Species	Target gene	Forward primer		Reverse complement primer		Internal probe
		aligned primer	# of mismatches	aligned primer	# of mismatches	aligned probe	# of mismatches
primer name	Tub 2	DpinodellaTub_F		DpinodellaTub_R		DpinodellaTub_Pr
D. pinodella		CACGCTTTCCTTGGACGGA	0	CCGTGCCGTTCTTGTCGA	0	TGCGAGTGCTGACCACTTC	0
D. pinodes		CACGCTTTCCTTGGACGGA	0	CCGTGCCGTTCTTGTCGA	0	TGCGAGTGCTGACCGCTTC	1
D. lethalis		CACGCTTTCCTTGGACGGA	0	CCGTGCCGTTCTTGTTGA	1	TGCGAGTGCTGACCGCTTC	1
primer name		DpinodellaTub.03 F		DpinodellaTub.03 R		DpinodellaTub.03 P
D. pinodella		CACCACTACTACTATTTCATGTCGGC	0	GACCATCTCAGGCGAGCATG	0	AGGGTAACCAAATCGGTGCCGCCTTC	0
D. pinodes		CACCACTACTACCATTTCATATCGGC	2	GACCATCTCAGGCGAGCATG	0	AGGGTAACCAAATCGGTGCCGCCTTC	0
D. lethalis		CACCACTACTACCATTTCATATCGGC	2	GACCATCTCAGGCGAGCATG	0	AGGGTAACCAAATCGGTGCCGCCTTC	0
primer name		DpinodellaTub.04 F		DpinodellaTub.04 R		DpinodellaTub.04 P
D. pinodella		CACCACTACTACTATTTCATGTC	0	TACAATGGCACCTCGGAC	0	TGGCAGACCATCTCAGGCGAGCATG	0
D. pinodes		CACCACTACTACCATTTCATATC	2	TACAATGGCACCTCGGAC	0	TGGCAGACCATCTCAGGCGAGCATG	0
D. lethalis		CACCACTACTACCATTTCATATC	2	TACAATGGCACCTCGGAC	0	TGGCAGACCATCTCAGGCGAGCATG	0
primer name		DpinodellaTub.05 F		DpinodellaTub.05 R		DpinodellaTub.05 P
D. pinodella		CACCACTACTACTATTTCATGT	0	GTCTACAATGGCACCTCG	0	GGCAGACCATCTCAGGCGAGCATG	0
D. pinodes		CACCACTACTACCATTTCATAT	1	GTCTACAATGGCACCTCG	0	GGCAGACCATCTCAGGCGAGCATG	0
D. lethalis		CACCACTACTACCATTTCATAT	1	GTCTACAATGGCACCTCG	0	GGCAGACCATCTCAGGCGAGCATG	0
primer name		DpinodellaTub.06 F		DpinodellaTub.06 R		DpinodellaTub.06 P
D. pinodella		CACCACTACTACTATTTCATG	0	TGTCTACAATGGCACCTC	0	TGGCAGACCATCTCAGGCGAG	0
D. pinodes		CACCACTACTACCATTTCATA	2	TGTCTACAATGGCACCTC	0	TGGCAGACCATCTCAGGCGAG	0
D. lethalis		CACCACTACTACCATTTCATA	2	TGTCTACAATGGCACCTC	0	TGGCAGACCATCTCAGGCGAG	0
primer name	TEF 1 alpha1	DpinodellaTef_F		DpinodellaTef_R		DpinodellaTef_P
D. pinodella		GCACCATGACTTCCTCCA	0	TCATAAA - GCTAACAATCATTACAGG	0	TGGCACTATTGTCGCATTCTCACT	0
D. pinodes		GCACCATGATTTCCTCCA	1	TCATAAAAGCTAACAATCATTACAGG	1	CGGCACCCTTGTCGCATTCTCATT	4
primer name		DpinodellaTef.01 F		DpinodellaTef.01 R		DpinodellaTef.01 P
D. pinodella		GGCGGCTTATCGCACGAAG	0	CACTCGCCAACCTTCAACACC	0	CAATTTTGGTGGGGTTGTGCGAGCTTTT	0
D. pinodes		GGCAGCTTATCGCATCAAG	3	CACTCGCCAACCTCCAACACC	1	CAATTTTGGTGGGGTTGTGCGAGCTTTT	0
1No TEF-1α sequences for D. lethalis were available in the NCBI database.

## Sheet: Table S2
Table S2. Quantification cycle (Cq) values and the melt curve data (Tmelt) for DpinodellaTef primer pair specificity tests in a SYBR green assay on a 3 isolates/ 3 species exclusion panel. In subsequent analysis this primer pair was selected for the insertion of LNA probe. The primer pair was tested using two different fungal DNA concentrations (5 and 50 ng/microL) and under temperature gradient …
				D. pinodella		D. pinodes		D. lethalis
Well		DNA concentrations (ng/ microL)	Ta	Cq	Tmelt	Cq	Tmelt	Cq	Tmelt
A01_A03_A05	SYBR	5	63	23.57	85	29.55	85	29.28	85
C01_C03_C05	SYBR	5	61.7	24.03	85	29.71	85	29.96	85
D01_D03_D05	SYBR	5	60.1	26.05	85	35.97	84.5	33.93	85
E01_E03_E05	SYBR	5	58.2	35	85	44.09	-	-	-
F01_F03_F05	SYBR	5	56.6	-	-	-	-	-	-
H01_H03_H05	SYBR	5	55	-	-	-	-	-	-
A02_A04_A06	SYBR	50	63	27.34	85	33.56	85	32.8	85
C02_C04_C06	SYBR	50	61.7	28.89	85	33.89	85	33.11	85
D02_D04_D06	SYBR	50	60.1	33.17	85	37.04	84.5	35.72	84.5
E02_E04_E06	SYBR	50	58.2	43.69	-	-	-	-	-
F02_F04_F06	SYBR	50	56.6	-	-	-	-	-	-
H02_H04_H06	SYBR	50	55	-	-	-	-	-	-
H2O sample: B01-B06	SYBR	50	62.6	-	-	-	-	-	-
H2O sample: G01-G06	SYBR	50	55.5	-	-	-	-	-	-
Assay details:
stock DNA extracts dilutet to 5 and 50 ng DNA per microliter		1: Didymella pinodella - FOEP 51.11581
Plate = a: 5 ng/µl, b: 50 ng/µl		2: D. pinodes - FOEP 51.11585
		3: D. lethalis - FOEP 51.11668
			0.2µM primer
	Gradient Ta		1	2	3	4	5	6
	63	A	1a	1b	2a	2b	3a	3b
	62.6	B	H2O	H2O	H2O	H2O	H2O	H2O
	61.7	C	1a	1b	2a	2b	3a	3b
	60.1	D	1a	1b	2a	2b	3a	3b
	58.2	E	1a	1b	2a	2b	3a	3b
	56.6	F	1a	1b	2a	2b	3a	3b
	55.5	G	H2O	H2O	H2O	H2O	H2O	H2O
	55	H	1a	1b	2a	2b	3a	3b
	Primermix (pre-dilution of to 2µM)
Rxn vol.	15 µl		x50
Sso Sybr	7.5 µl		375
Primermix F/R, 3µM	1.5 µl		75
H20	5 µl		275
DNA	1 µl		50

## Sheet: Table S3
Table S3. IInter-assay comparison of performance of DpinodellaTef primer and probe set across five separate qPCR assays each containing two technical replicates. Cq = quantification cycle values.
Assay	ng/µl	log10 ng/µl	Mean Cq	SD Cq	Cq rep 1	Cq rep 2	Slope	Efficiency (%)	Correlation coefficient
PCR19-01	100	2	18.375	0.0919239	18.31	18.44	-3.52	92.4	0.997
	10	1	22.01	0.296985	21.8	22.22
	1	0	25.41	0.113137	25.49	25.33
PCR19-02	100	2	18.47	0.0848528	18.41	18.53	-3.44	95.2	0.998
	10	1	21.94	0.155563	22.05	21.83
	1	0	25.36	0.254558	25.54	25.18
PCR19-03	100	2	18.67	0.311127	18.89	18.45	-3.42	96	0.995
	10	1	21.9	0.155563	21.79	22.01
	1	0	25.515	0.0919239	25.45	25.58
PCR19-04	100	2	18.74	0.254558	18.56	18.92	-3.48	93.3	0.998
	10	1	22.33	0.0565685	22.29	22.37
	1	0	25.69	0.141421	25.59	25.79
PCR19-05	100	2	18.65	0.0565685	18.69	18.61	-3.45	95	1
	10	1	22.155	0.00707107	22.15	22.16
	1	0	25.545	0.0212132	25.53	25.56

## Sheet: Table S4
Table S4. Evaluation of limit of detection (LOD) and limit of quantification (LOQ) in plant samples and performance of DpinodelleTef primer and probe set in simplex (DpinodelleTef alone) and duplex (DpinodelleTef on the FAM channel and the plant 18S assay in the ROX channel) qPCR assay. The reactions were performed in 4 replicates for the concentrations of 3.1 pg µl-1 and higher and 8 replicates …
No.	Pos.	Name	Conc. pg µl-1	log Conc. pg µl-1	Conc. ng µl-1	log Conc. pg µl-1	SD log Conc. pg µl-1	SIMPLEX FAM Cq (PCR20-02)	DUPLEX FAM Cq (PCR20-03)	ROX Cq (PCR20-03)													Mean (Cq)		Standard Deviation (Cq)		Coefficient of variation (CV)				Efficiency calculation for all dilutions (simplex)										FAM Signal (simplex)
1	A01	D. pinodella	10000	4	10	1	0.106615	21.81	22	29.64	Cq mean	CV		Simplex assay			Duplex assay					Conc. pg ul-1	simplex	duplex	simplex	duplex	simplex	duplex
2	B01	D. pinodella	10000	4	10	1		21.58	21.96	30.7	21.7987	0.640367		R2	0.9985		R2	0.9994				10000	21.725	21.8725	0.0923309	0.139888	0.424999	0.639563
3	C01	D. pinodella	10000	4	10	1		21.71	21.89	27.46	Cq std			y=mx+b	m=slope	-3.6702	y=mx+b	m=slope	-3.6427			1000	25.345	25.48	0.227321	0.0987421	0.896908	0.387528
4	D01	D. pinodella	10000	4	10	1		21.8	21.64	18.65	0.139592				b=intercept	36.379		b=intercept	36.438			100	29.025	29.15	0.0726292	0.0273861	0.25023	0.093949
5	E01	D. pinodella in healthy pea	1000	3	1	0	0.262488	25.16	25.37	13.47	Cq mean	CV		y=-3.6702+36.379			y=-3.6427+36438					50	30.2	30.26	0.124298	0.0681909	0.411583	0.22535
6	F01	D. pinodella in healthy pea	1000	3	1	0		25.46	25.46	13.5	25.4125	0.739005										25	31.1225	31.3775	0.0949671	0.0869986	0.30514	0.277264
7	G01	D. pinodella in healthy pea	1000	3	1	0		25.1	25.64	13.41	Cq std			qPCR efficiency	E=10^(-1/slope)		qPCR efficiency	E=10^(-1/slope)				12.5	32.4575	32.49	0.0973075	0.111803	0.2998	0.344116
8	H01	D. pinodella in healthy pea	1000	3	1	0		25.66	25.45	10.85	0.1878				1.87268			1.88158				6.25	33.3475	33.4975	0.183899	0.118189	0.551462	0.352831
9	A02	D. pinodella in healthy pea	100	2	0.1	-1	0.083865	29.05	29.16	13.36	Cq mean	CV		% efficiency	%E=(E-1)*100		% efficiency	%E=(E-1)*100				3.1	34.66	34.625	0.135462	0.0801561	0.390831	0.231498	LOQ/LOD
10	B02	D. pinodella in healthy pea	100	2	0.1	-1		28.91	29.12	13.04	29.0875	0.285961			87.2685			88.1575				1.6	35.5438	35.9663	0.384901	0.535652	1.08289	1.48932
11	C02	D. pinodella in healthy pea	100	2	0.1	-1		29.03	29.19	13.3	Cq std											0.8	36.6837	37.0188	0.282221	0.548189	0.769334	1.48084
12	D02	D. pinodella in healthy pea	100	2	0.1	-1		29.11	29.13	13.22	0.083179											0.4	37.535	38.6838	0.826982	0.442915	2.20323	1.14496
13	E02	D. pinodella in healthy pea	50	1.69897	0.05	-1.30103	0.143527	30.2	30.19	13.29	Cq mean	CV			Count of positive reads							0.2	39.3175	40.185	1.11756	2.29405	2.8424	5.70873
14	F02	D. pinodella in healthy pea	50	1.69897	0.05	-1.30103		30.07	30.37	13.21	30.23	0.346154		Conc. pg ul-1	simplex	duplex	No. replicates					0.1	39.5633	39.3413	0.843557	1.4956	2.13217	3.8016
15	G02	D. pinodella in healthy pea	50	1.69897	0.05	-1.30103		30.13	30.22	13.18	Cq std			10000	4	4	4					0.05	39.898	40.995	1.44127	0.355	3.61238	0.865959
16	H02	D. pinodella in healthy pea	50	1.69897	0.05	-1.30103		30.4	30.26	12.9	0.104642			1000	4	4	4					0.025	41.6967	13.11	1.23097	0.153297	2.9522	1.16931
17	A03	D. pinodella in healthy pea	25	1.39794	0.025	-1.60206	0.109659	31.02	31.43	13.1	Cq mean	CV		100	4	4	4
18	B03	D. pinodella in healthy pea	25	1.39794	0.025	-1.60206		31.26	31.32	13.12	31.25	0.50139		50	4	4	4
19	C03	D. pinodella in healthy pea	25	1.39794	0.025	-1.60206		31.16	31.27	12.39	Cq std			25	4	4	4
20	D03	D. pinodella in healthy pea	25	1.39794	0.025	-1.60206		31.05	31.49	13.07	0.156684			12.5	4	4	4
21	E03	D. pinodella in healthy pea	12.5	1.09691	0.0125	-1.90309	0.112361	32.54	32.54	13.04	Cq mean	CV		6.25	4	4	4
22	F03	D. pinodella in healthy pea	12.5	1.09691	0.0125	-1.90309		32.55	32.44	13.01	32.4738	0.326598		3.1	4	4	4
23	G03	D. pinodella in healthy pea	12.5	1.09691	0.0125	-1.90309		32.43	32.34	13.18	Cq std			1.6	8	8	8														Efficiency calculation for all dilutions (duplex)										FAM Signal (duplex)						ROX Signal (duplex)
24	H03	D. pinodella in healthy pea	12.5	1.09691	0.0125	-1.90309		32.31	32.64	13.11	0.106059			0.8	8	8	8
25	A04	D. pinodella in healthy pea	6.25	0.79588	0.00625	-2.20412	0.212348	33.18	33.44	13.14	Cq mean	CV		0.4	8	8	8
26	B04	D. pinodella in healthy pea	6.25	0.79588	0.00625	-2.20412		33.61	33.53	13.34	33.4225	0.514056		0.2	8	8	8
27	C04	D. pinodella in healthy pea	6.25	0.79588	0.00625	-2.20412		33.43	33.67	13.14	Cq std			0.1	6	8	8
28	D04	D. pinodella in healthy pea	6.25	0.79588	0.00625	-2.20412		33.17	33.35	13.15	0.17181			0.05	5	2	8
29	E04	D. pinodella in healthy pea	3.1	0.491362	0.0031	-2.50864	0.156418	34.89	34.6	13.13	Cq mean	CV		0.025	2	3	8
30	F04	D. pinodella in healthy pea	3.1	0.491362	0.0031	-2.50864		34.6	34.76	13.17	34.66	0.325062
31	G04	D. pinodella in healthy pea	3.1	0.491362	0.0031	-2.50864		34.61	34.59	13.16	Cq std
32	H04	D. pinodella in healthy pea	3.1	0.491362	0.0031	-2.50864		34.54	34.55	13.17	0.112667	LOQ/LOD
33	A05	D. pinodella in healthy pea	1.6	0.20412	0.0016	-2.79588		35.37	35.46	13.25	Cq mean	CV
34	B05	D. pinodella in healthy pea	1.6	0.20412	0.0016	-2.79588		35.04	35.9	13.05	35.755	1.43202
35	C05	D. pinodella in healthy pea	1.6	0.20412	0.0016	-2.79588		35.27	35.49	13.07	Cq std
36	D05	D. pinodella in healthy pea	1.6	0.20412	0.0016	-2.79588		35.91	36.21	13.12	0.512018
37	E05	D. pinodella in healthy pea	1.6	0.20412	0.0016	-2.79588		35.5	36.13	12.92
38	F05	D. pinodella in healthy pea	1.6	0.20412	0.0016	-2.79588		36.2	35.84	12.82
39	G05	D. pinodella in healthy pea	1.6	0.20412	0.0016	-2.79588		35.17	37.19	13.04													Fraction of positive reads (%)
40	H05	D. pinodella in healthy pea	1.6	0.20412	0.0016	-2.79588		35.89	35.51	13.1												Conc. pg ul-1	simplex	duplex	No. replicates
41	A06	D. pinodella in healthy pea	0.8	-0.09691	0.0008	-3.09691		36.6	35.83	13.28	Cq mean	CV										10000	100	99.5	4
42	B06	D. pinodella in healthy pea	0.8	-0.09691	0.0008	-3.09691		36.41	37.21	13.1	36.8513	1.26739										1000	100	99.5	4
43	C06	D. pinodella in healthy pea	0.8	-0.09691	0.0008	-3.09691		36.82	37.18	12.25	Cq std											100	100	99.5	4
44	D06	D. pinodella in healthy pea	0.8	-0.09691	0.0008	-3.09691		36.49	36.84	13.03	0.46705											50	100	99.5	4
45	E06	D. pinodella in healthy pea	0.8	-0.09691	0.0008	-3.09691		36.25	37.93	13.13												25	100	99.5	4
46	F06	D. pinodella in healthy pea	0.8	-0.09691	0.0008	-3.09691		36.75	37.14	12.92												12.5	100	99.5	4
47	G06	D. pinodella in healthy pea	0.8	-0.09691	0.0008	-3.09691		37.09	36.85	13.1												6.25	100	99.5	4
48	H06	D. pinodella in healthy pea	0.8	-0.09691	0.0008	-3.09691		37.06	37.17	12.81												3.1	100	99.5	4
49	A07	D. pinodella in healthy pea	0.4	-0.39794	0.0004	-3.39794		37.56	38.39	13.25	Cq mean	CV										1.6	100	99.5	8
50	B07	D. pinodella in healthy pea	0.4	-0.39794	0.0004	-3.39794		37.97	38.48	13.03	38.1094	2.30249										0.8	100	99.5	8
51	C07	D. pinodella in healthy pea	0.4	-0.39794	0.0004	-3.39794		36.39	38.27	13.12	Cq std											0.4	100	99.5	8
52	D07	D. pinodella in healthy pea	0.4	-0.39794	0.0004	-3.39794		36.85	39.02	13.01	0.877464											0.2	100	99.5	8	LOD
53	E07	D. pinodella in healthy pea	0.4	-0.39794	0.0004	-3.39794		37.79	38.62	12.91												0.1	75	99.5	8
54	F07	D. pinodella in healthy pea	0.4	-0.39794	0.0004	-3.39794		36.74	39.72	12.79												0.05	62.5	24.5	8
55	G07	D. pinodella in healthy pea	0.4	-0.39794	0.0004	-3.39794		37.79	38.5	13.02												0.025	25	37	8
56	H07	D. pinodella in healthy pea	0.4	-0.39794	0.0004	-3.39794		39.19	38.47	13.22
57	A08	D. pinodella in healthy pea	0.2	-0.69897	0.0002	-3.69897		38.87	43.48	13.28	Cq mean	CV
58	B08	D. pinodella in healthy pea	0.2	-0.69897	0.0002	-3.69897		37.8	39.1	13.33	39.3175	2.8424
59	C08	D. pinodella in healthy pea	0.2	-0.69897	0.0002	-3.69897		38.93	42.75	13.34	Cq std
60	D08	D. pinodella in healthy pea	0.2	-0.69897	0.0002	-3.69897		38.24	39.4	13.07	1.11756													§
61	E08	D. pinodella in healthy pea	0.2	-0.69897	0.0002	-3.69897		41.02	42.43	13.2
62	F08	D. pinodella in healthy pea	0.2	-0.69897	0.0002	-3.69897		40.09	39.13	13.28
63	G08	D. pinodella in healthy pea	0.2	-0.69897	0.0002	-3.69897		38.74	36.31	13.03
64	H08	D. pinodella in healthy pea	0.2	-0.69897	0.0002	-3.69897		40.85	38.88	13.01
65	A09	D. pinodella in healthy pea	0.1	-1	0.0001	-4		39.77	40.04	13.2	Cq mean	CV
66	B09	D. pinodella in healthy pea	0.1	-1	0.0001	-4		N/A	42	13.25	39.3413	3.8016
67	C09	D. pinodella in healthy pea	0.1	-1	0.0001	-4		40.7	39.27	13.47	Cq std
68	D09	D. pinodella in healthy pea	0.1	-1	0.0001	-4		40.28	40.52	13.21	1.4956
69	E09	D. pinodella in healthy pea	0.1	-1	0.0001	-4		39.51	39.04	13.13
70	F09	D. pinodella in healthy pea	0.1	-1	0.0001	-4		N/A	37.14	12.95
71	G09	D. pinodella in healthy pea	0.1	-1	0.0001	-4		38.11	37.34	13.14
72	H09	D. pinodella in healthy pea	0.1	-1	0.0001	-4		39.01	39.38	12.86
73	A10	D. pinodella in healthy pea	0.05	-1.30103	5e-05	-4.30103		N/A	N/A	13.3	Cq mean	CV
74	B10	D. pinodella in healthy pea	0.05	-1.30103	5e-05	-4.30103		41.11	41.35	13.25	40.2114	3.3042
75	C10	D. pinodella in healthy pea	0.05	-1.30103	5e-05	-4.30103		40.26	N/A	N/A	Cq std
76	D10	D. pinodella in healthy pea	0.05	-1.30103	5e-05	-4.30103		41.36	40.64	13.14	1.32867
77	E10	D. pinodella in healthy pea	0.05	-1.30103	5e-05	-4.30103		N/A	N/A	13.36
78	F10	D. pinodella in healthy pea	0.05	-1.30103	5e-05	-4.30103		N/A	N/A	13.13
79	G10	D. pinodella in healthy pea	0.05	-1.30103	5e-05	-4.30103		39.39	N/A	12.38
80	H10	D. pinodella in healthy pea	0.05	-1.30103	5e-05	-4.30103		37.37	N/A	13.02
81	A11	D. pinodella in healthy pea	0.025	-1.60206	2.5e-05	-4.60206		N/A	43.43	13.18	Cq mean	CV
82	B11	D. pinodella in healthy pea	0.025	-1.60206	2.5e-05	-4.60206		41.47	N/A	13.31	40.642	5.44707
83	C11	D. pinodella in healthy pea	0.025	-1.60206	2.5e-05	-4.60206		36.65	N/A	13.18	Cq std
84	D11	D. pinodella in healthy pea	0.025	-1.60206	2.5e-05	-4.60206		N/A	N/A	13.21	2.2138
85	E11	D. pinodella in healthy pea	0.025	-1.60206	2.5e-05	-4.60206		N/A	40.69	13.19
86	F11	D. pinodella in healthy pea	0.025	-1.60206	2.5e-05	-4.60206		N/A	N/A	12.82				0.025
87	G11	D. pinodella in healthy pea	0.025	-1.60206	2.5e-05	-4.60206		N/A	N/A	12.92
88	H11	D. pinodella in healthy pea	0.025	-1.60206	2.5e-05	-4.60206		N/A	40.97	13.07				2.5e-05
89	A12	healthy pea		#NUM!	0	#NUM!		N/A	N/A	13.03
90	B12	healthy pea		#NUM!	0	#NUM!		N/A	N/A	13.08
91	C12	healthy pea		#NUM!	0	#NUM!		N/A	N/A	13.39
92	D12	healthy pea		#NUM!	0	#NUM!		N/A	N/A	13.13
93	E12	healthy pea		#NUM!	0	#NUM!		N/A	N/A	13.13
94	F12	healthy pea		#NUM!	0	#NUM!		40.09	N/A	13.37
95	G12	healthy pea		#NUM!	0	#NUM!		N/A	N/A	13.07
96	H12	healthy pea		#NUM!	0	#NUM!		N/A	N/A	13.28
